# Supplementary material for: Risk for arterial thrombosis after liver transplantation with hepatic artery reconstruction
Source: BJS Open. 2022 Jan 31;6(1):zrab146. doi: 10.1093/bjsopen/zrab146 (PMC8830758; doi:10.1093/bjsopen/zrab146)
Supplement: zrab146_Supplementary_Data [file zrab146_supplementary_data.zip]

Archive with 4 entries (4 files):
- Supplementary_material.docx
- Supplementary_Figure_1.jpg
- Supplementary_Figure_2.jpg
- Supplementary_Figure_3.jpg
